# Supplementary material for: A weaker donor shows higher oxidation state upon aggregation
Source: RSC Adv. 2018 May 11;8(31):17321–4. doi: 10.1039/c8ra02956c (PMC9080441; doi:10.1039/c8ra02956c)
Supplement: RA-008-C8RA02956C-s002 [file RA-008-C8RA02956C-s002.cif]

# Electronic Supplementary Material (ESI) for RSC Advances.
# This journal is © The Royal Society of Chemistry 2018

####################################################################### 
# 
# This file contains crystal structure data downloaded from the 
# Cambridge Structural Database (CSD) hosted by the Cambridge 
# Crystallographic Data Centre (CCDC).
# 
# Full information about CCDC data access policies and citation 
# guidelines are available at http://www.ccdc.cam.ac.uk/access/V1 
# 
# Audit and citation data items may have been added by the CCDC. 
# Please retain this information to preserve the provenance of 
# this file and to allow appropriate attribution of the data. 
# 
#######################################################################

data_TTF2_complex_block
_database_code_depnum_ccdc_archive 'CCDC 1818732'
_audit_update_record             
;
2018-01-23 deposited with the CCDC.
2018-05-04 downloaded from the CCDC.
;

_audit_creation_method           SHELXL-2016/6
_shelx_SHELXL_version_number     2016/6
_chemical_name_systematic        TTF2_complex_block
_chemical_name_common            TTF2_complex_block
_chemical_melting_point          '>397 K, decomposed'
_chemical_formula_moiety         'C30 H16 F4 I5 S8'
_chemical_formula_sum            'C30 H16 F4 I5 S8'
_chemical_formula_weight         1343.41

loop_
_atom_type_symbol
_atom_type_description
_atom_type_scat_dispersion_real
_atom_type_scat_dispersion_imag
_atom_type_scat_source
C C 0.0033 0.0016 'International Tables Vol C Tables 4.2.6.8 and 6.1.1.4'
H H 0.0000 0.0000 'International Tables Vol C Tables 4.2.6.8 and 6.1.1.4'
F F 0.0171 0.0103 'International Tables Vol C Tables 4.2.6.8 and 6.1.1.4'
S S 0.1246 0.1234 'International Tables Vol C Tables 4.2.6.8 and 6.1.1.4'
I I -0.4742 1.8119 'International Tables Vol C Tables 4.2.6.8 and 6.1.1.4'

_space_group_crystal_system      triclinic
_space_group_IT_number           2
_space_group_name_H-M_alt        'P -1'
_space_group_name_Hall           '-P 1'

_shelx_space_group_comment       
;
The symmetry employed for this shelxl refinement is uniquely defined
by the following loop, which should always be used as a source of
symmetry information in preference to the above space-group names.
They are only intended as comments.
;

loop_
_space_group_symop_operation_xyz
'x, y, z'
'-x, -y, -z'

_cell_length_a                   12.3537(6)
_cell_length_b                   13.4244(10)
_cell_length_c                   13.8282(10)
_cell_angle_alpha                61.486(7)
_cell_angle_beta                 76.191(5)
_cell_angle_gamma                83.590(5)
_cell_volume                     1956.9(3)
_cell_formula_units_Z            2
_cell_measurement_temperature    173(1)
_cell_measurement_reflns_used    3444
_cell_measurement_theta_min      3.7950
_cell_measurement_theta_max      27.5480

_exptl_crystal_description       block
_exptl_crystal_colour            black
_exptl_crystal_density_meas      'not measured'
_exptl_crystal_density_method    'not measured'
_exptl_crystal_density_diffrn    2.280
_exptl_crystal_F_000             1250
_exptl_transmission_factor_min   ?
_exptl_transmission_factor_max   ?
_exptl_crystal_size_max          0.32
_exptl_crystal_size_mid          0.24
_exptl_crystal_size_min          0.14
_exptl_absorpt_coefficient_mu    4.443
_shelx_estimated_absorpt_T_min   0.89440
_shelx_estimated_absorpt_T_max   1.0000
_exptl_absorpt_correction_type   multi-scan
_exptl_absorpt_correction_T_min  0.89440
_exptl_absorpt_correction_T_max  1.00000
_exptl_absorpt_process_details   
;
CrysAlisPro, Agilent Technologies,
Version 1.171.36.28 (release 01-02-2013 CrysAlis171 .NET)
(compiled Feb  1 2013,16:14:44)
Empirical absorption correction using spherical harmonics,
 implemented in SCALE3 ABSPACK scaling algorithm.
;
_exptl_absorpt_special_details   ?
_diffrn_ambient_temperature      173(1)
_diffrn_radiation_wavelength     0.71073
_diffrn_radiation_type           MoK\a
_diffrn_source                   'SuperNova (Mo) X-ray Source'
_diffrn_measurement_device_type  'SuperNova, Dual, Cu at zero, Eos'
_diffrn_measurement_method       '\w scans'
_diffrn_detector_area_resol_mean 16.0733
_diffrn_reflns_number            14882
_diffrn_reflns_av_unetI/netI     0.0675
_diffrn_reflns_av_R_equivalents  0.0333
_diffrn_reflns_limit_h_min       -16
_diffrn_reflns_limit_h_max       15
_diffrn_reflns_limit_k_min       -16
_diffrn_reflns_limit_k_max       10
_diffrn_reflns_limit_l_min       -18
_diffrn_reflns_limit_l_max       14
_diffrn_reflns_theta_min         3.319
_diffrn_reflns_theta_max         28.594
_diffrn_reflns_theta_full        25.242
_diffrn_measured_fraction_theta_max 0.880
_diffrn_measured_fraction_theta_full 0.998
_diffrn_reflns_Laue_measured_fraction_max 0.880
_diffrn_reflns_Laue_measured_fraction_full 0.998
_diffrn_reflns_point_group_measured_fraction_max 0.880
_diffrn_reflns_point_group_measured_fraction_full 0.998
_reflns_number_total             8811
_reflns_number_gt                6022
_reflns_threshold_expression     'I > 2\s(I)'
_reflns_Friedel_coverage         0.000
_reflns_Friedel_fraction_max     .
_reflns_Friedel_fraction_full    .

_reflns_special_details          
;
 Reflections were merged by SHELXL according to the crystal
 class for the calculation of statistics and refinement.
 
 _reflns_Friedel_fraction is defined as the number of unique
 Friedel pairs measured divided by the number that would be
 possible theoretically, ignoring centric projections and
 systematic absences.
;

_computing_data_collection       
;
CrysAlisPro, Agilent Technologies,
Version 1.171.36.28 (release 01-02-2013 CrysAlis171 .NET)
(compiled Feb  1 2013,16:14:44)
;
_computing_cell_refinement       
;
CrysAlisPro, Agilent Technologies,
Version 1.171.36.28 (release 01-02-2013 CrysAlis171 .NET)
(compiled Feb  1 2013,16:14:44)
;
_computing_data_reduction        
;
CrysAlisPro, Agilent Technologies,
Version 1.171.36.28 (release 01-02-2013 CrysAlis171 .NET)
(compiled Feb  1 2013,16:14:44)
;
_computing_structure_solution    'SHELXT 2014/4 (Sheldrick, 2014)'
_computing_structure_refinement  'SHELXL-2016/6 (Sheldrick, 2016)'
_computing_molecular_graphics    'Ortep 3w'
_computing_publication_material  'Ortep 3w'
_refine_special_details          ?
_refine_ls_structure_factor_coef Fsqd
_refine_ls_matrix_type           full
_refine_ls_weighting_scheme      calc
_refine_ls_weighting_details     
'w=1/[\s^2^(Fo^2^)+(0.0420P)^2^+6.9485P] where P=(Fo^2^+2Fc^2^)/3'
_atom_sites_solution_primary     ?
_atom_sites_solution_secondary   ?
_atom_sites_solution_hydrogens   geom
_refine_ls_hydrogen_treatment    constr
_refine_ls_extinction_method     none
_refine_ls_extinction_coef       .
_refine_ls_number_reflns         8811
_refine_ls_number_parameters     427
_refine_ls_number_restraints     0
_refine_ls_R_factor_all          0.0855
_refine_ls_R_factor_gt           0.0517
_refine_ls_wR_factor_ref         0.1288
_refine_ls_wR_factor_gt          0.1060
_refine_ls_goodness_of_fit_ref   1.026
_refine_ls_restrained_S_all      1.026
_refine_ls_shift/su_max          0.000
_refine_ls_shift/su_mean         0.000

loop_
_atom_site_label
_atom_site_type_symbol
_atom_site_fract_x
_atom_site_fract_y
_atom_site_fract_z
_atom_site_U_iso_or_equiv
_atom_site_adp_type
_atom_site_occupancy
_atom_site_site_symmetry_order
_atom_site_calc_flag
_atom_site_refinement_flags_posn
_atom_site_refinement_flags_adp
_atom_site_refinement_flags_occupancy
_atom_site_disorder_assembly
_atom_site_disorder_group
C1 C 0.5133(5) 0.4772(5) 0.1620(5) 0.0198(13) Uani 1 1 d . . . . .
C2 C 0.4280(5) 0.4663(6) 0.2529(5) 0.0224(14) Uani 1 1 d . . . . .
C3 C 0.6645(5) 0.5615(5) -0.0188(5) 0.0204(13) Uani 1 1 d . . . . .
C4 C 0.6648(5) 0.4483(6) 0.0156(5) 0.0220(14) Uani 1 1 d . . . . .
C5 C 0.2665(5) 0.5088(6) 0.3836(6) 0.0236(14) Uani 1 1 d . . . . .
C6 C 0.2576(5) 0.3978(6) 0.4167(5) 0.0231(14) Uani 1 1 d . . . . .
C7 C 0.7145(5) 0.7863(6) -0.1355(6) 0.0271(15) Uani 1 1 d . . . . .
C8 C 0.6465(6) 0.8637(6) -0.2027(6) 0.0322(17) Uani 1 1 d . . . . .
H8 H 0.617147 0.847412 -0.249619 0.039 Uiso 1 1 calc R U . . .
C9 C 0.6223(7) 0.9646(7) -0.2002(7) 0.042(2) Uani 1 1 d . . . . .
H9 H 0.577676 1.017907 -0.246096 0.051 Uiso 1 1 calc R U . . .
C10 C 0.6647(7) 0.9853(7) -0.1297(8) 0.048(2) Uani 1 1 d . . . . .
C11 C 0.7325(7) 0.9114(8) -0.0607(8) 0.049(2) Uani 1 1 d . . . . .
H11 H 0.758977 0.928374 -0.012679 0.059 Uiso 1 1 calc R U . . .
C12 C 0.7600(6) 0.8112(7) -0.0655(6) 0.0354(18) Uani 1 1 d . . . . .
H12 H 0.808240 0.760334 -0.022563 0.042 Uiso 1 1 calc R U . . .
C13 C 0.7511(5) 0.2439(6) 0.0400(6) 0.0256(15) Uani 1 1 d . . . . .
C14 C 0.6826(6) 0.1655(7) 0.0463(7) 0.0371(18) Uani 1 1 d . . . . .
H14 H 0.633728 0.188181 -0.002233 0.044 Uiso 1 1 calc R U . . .
C15 C 0.6875(7) 0.0519(7) 0.1261(7) 0.041(2) Uani 1 1 d . . . . .
H15 H 0.641246 -0.001925 0.132463 0.050 Uiso 1 1 calc R U . . .
C16 C 0.7609(7) 0.0218(6) 0.1940(7) 0.041(2) Uani 1 1 d . . . . .
C17 C 0.8290(7) 0.0956(7) 0.1911(7) 0.043(2) Uani 1 1 d . . . . .
H17 H 0.876784 0.071343 0.240895 0.051 Uiso 1 1 calc R U . . .
C18 C 0.8258(6) 0.2087(6) 0.1118(6) 0.0341(17) Uani 1 1 d . . . . .
H18 H 0.873351 0.261059 0.106476 0.041 Uiso 1 1 calc R U . . .
C19 C 0.1137(5) 0.6777(6) 0.3257(6) 0.0273(16) Uani 1 1 d . . . . .
C20 C 0.1093(6) 0.7936(7) 0.2899(7) 0.042(2) Uani 1 1 d . . . . .
H20 H 0.145177 0.824313 0.321579 0.051 Uiso 1 1 calc R U . . .
C21 C 0.0517(7) 0.8633(7) 0.2070(8) 0.049(2) Uani 1 1 d . . . . .
H21 H 0.046061 0.940606 0.184573 0.058 Uiso 1 1 calc R U . . .
C22 C 0.0029(7) 0.8169(7) 0.1585(7) 0.042(2) Uani 1 1 d . . . . .
C23 C 0.0062(6) 0.7030(7) 0.1922(7) 0.0365(18) Uani 1 1 d . . . . .
H23 H -0.028000 0.673119 0.158661 0.044 Uiso 1 1 calc R U . . .
C24 C 0.0618(6) 0.6329(6) 0.2776(6) 0.0324(17) Uani 1 1 d . . . . .
H24 H 0.063764 0.555107 0.302352 0.039 Uiso 1 1 calc R U . . .
C25 C 0.1228(5) 0.2267(6) 0.4668(6) 0.0274(16) Uani 1 1 d . . . . .
C26 C 0.0400(6) 0.2608(6) 0.4045(6) 0.0332(17) Uani 1 1 d . . . . .
H26 H -0.000199 0.326316 0.396073 0.040 Uiso 1 1 calc R U . . .
C27 C 0.0157(6) 0.2004(7) 0.3548(6) 0.0358(18) Uani 1 1 d . . . . .
H27 H -0.037355 0.225806 0.310373 0.043 Uiso 1 1 calc R U . . .
C28 C 0.0732(6) 0.1008(7) 0.3734(6) 0.0343(17) Uani 1 1 d . . . . .
C29 C 0.1531(6) 0.0613(7) 0.4379(6) 0.0361(18) Uani 1 1 d . . . . .
H29 H 0.190071 -0.006454 0.449589 0.043 Uiso 1 1 calc R U . . .
C30 C 0.1769(6) 0.1254(6) 0.4847(6) 0.0340(17) Uani 1 1 d . . . . .
H30 H 0.230164 0.099762 0.528929 0.041 Uiso 1 1 calc R U . . .
F1 F 0.6377(5) 1.0846(5) -0.1259(6) 0.0782(18) Uani 1 1 d . . . . .
F2 F 0.7643(5) -0.0882(4) 0.2696(4) 0.0591(14) Uani 1 1 d . . . . .
F3 F -0.0531(5) 0.8844(4) 0.0777(5) 0.0666(16) Uani 1 1 d . . . . .
F4 F 0.0507(4) 0.0388(4) 0.3274(4) 0.0494(12) Uani 1 1 d . . . . .
S1 S 0.56669(13) 0.61023(14) 0.06185(14) 0.0221(3) Uani 1 1 d . . . . .
S2 S 0.57080(13) 0.36602(14) 0.13929(13) 0.0226(3) Uani 1 1 d . . . . .
S3 S 0.38200(13) 0.57962(15) 0.27765(14) 0.0250(4) Uani 1 1 d . . . . .
S4 S 0.36158(13) 0.34032(14) 0.34862(14) 0.0236(4) Uani 1 1 d . . . . .
S5 S 0.75042(14) 0.65704(15) -0.14144(14) 0.0286(4) Uani 1 1 d . . . . .
S6 S 0.74769(14) 0.38820(15) -0.06336(14) 0.0283(4) Uani 1 1 d . . . . .
S7 S 0.17754(16) 0.58732(17) 0.44148(16) 0.0352(4) Uani 1 1 d . . . . .
S8 S 0.15313(15) 0.30909(17) 0.52615(15) 0.0322(4) Uani 1 1 d . . . . .
I1 I 0.33069(4) 0.37674(5) 0.69861(5) 0.04620(16) Uani 1 1 d . . . . .
I2 I 0.48778(4) 0.28641(5) 0.58591(5) 0.04602(16) Uani 1 1 d . . . . .
I3 I 0.000000 0.500000 1.000000 0.0533(3) Uani 1 2 d S . P . .
I4 I 0.16364(5) 0.54016(6) 0.79502(6) 0.0611(2) Uani 1 1 d . . . . .
I5 I 0.500000 0.000000 0.500000 0.0530(2) Uani 1 2 d S . P . .
I6 I 0.65235(5) 0.18793(6) 0.42241(5) 0.0627(2) Uani 1 1 d . . . . .

loop_
_atom_site_aniso_label
_atom_site_aniso_U_11
_atom_site_aniso_U_22
_atom_site_aniso_U_33
_atom_site_aniso_U_23
_atom_site_aniso_U_13
_atom_site_aniso_U_12
C1 0.017(3) 0.024(3) 0.020(3) -0.012(3) -0.005(2) 0.003(2)
C2 0.023(3) 0.026(4) 0.021(3) -0.012(3) -0.008(3) 0.004(3)
C3 0.019(3) 0.025(4) 0.016(3) -0.009(3) -0.005(2) 0.003(3)
C4 0.021(3) 0.026(4) 0.020(3) -0.011(3) -0.007(3) 0.003(3)
C5 0.017(3) 0.035(4) 0.024(3) -0.017(3) -0.009(3) 0.005(3)
C6 0.019(3) 0.026(4) 0.021(3) -0.009(3) -0.003(3) 0.003(3)
C7 0.025(4) 0.026(4) 0.022(4) -0.007(3) 0.004(3) -0.009(3)
C8 0.034(4) 0.034(4) 0.022(4) -0.007(3) -0.005(3) -0.005(3)
C9 0.043(5) 0.032(5) 0.044(5) -0.014(4) -0.007(4) 0.004(4)
C10 0.056(6) 0.031(5) 0.056(6) -0.027(4) 0.003(4) -0.002(4)
C11 0.059(6) 0.047(5) 0.050(5) -0.024(4) -0.018(4) -0.009(4)
C12 0.038(4) 0.039(5) 0.031(4) -0.014(4) -0.014(3) -0.004(3)
C13 0.019(3) 0.037(4) 0.026(4) -0.020(3) -0.005(3) 0.006(3)
C14 0.038(4) 0.042(5) 0.043(5) -0.025(4) -0.021(4) 0.009(3)
C15 0.043(5) 0.032(4) 0.055(5) -0.025(4) -0.010(4) -0.007(4)
C16 0.051(5) 0.026(4) 0.037(5) -0.013(4) -0.003(4) 0.005(4)
C17 0.052(5) 0.029(4) 0.052(5) -0.018(4) -0.031(4) 0.017(4)
C18 0.036(4) 0.034(4) 0.041(4) -0.021(4) -0.020(3) 0.006(3)
C19 0.022(3) 0.029(4) 0.025(4) -0.014(3) 0.007(3) 0.000(3)
C20 0.030(4) 0.036(5) 0.061(6) -0.027(4) 0.001(4) -0.004(3)
C21 0.045(5) 0.028(5) 0.064(6) -0.018(4) -0.002(4) -0.002(4)
C22 0.038(5) 0.036(5) 0.039(5) -0.010(4) -0.003(4) 0.012(4)
C23 0.033(4) 0.043(5) 0.038(4) -0.024(4) -0.001(3) -0.003(3)
C24 0.028(4) 0.032(4) 0.037(4) -0.020(3) 0.000(3) 0.001(3)
C25 0.018(3) 0.028(4) 0.023(4) -0.005(3) 0.006(3) -0.006(3)
C26 0.021(4) 0.031(4) 0.043(5) -0.016(3) -0.003(3) 0.006(3)
C27 0.029(4) 0.043(5) 0.036(4) -0.017(4) -0.010(3) -0.002(3)
C28 0.031(4) 0.044(5) 0.028(4) -0.017(3) -0.001(3) -0.007(3)
C29 0.029(4) 0.034(4) 0.035(4) -0.011(3) 0.000(3) 0.000(3)
C30 0.028(4) 0.039(5) 0.029(4) -0.011(3) -0.004(3) -0.004(3)
F1 0.101(5) 0.050(4) 0.102(5) -0.051(4) -0.026(4) 0.013(3)
F2 0.083(4) 0.027(3) 0.053(3) -0.006(2) -0.019(3) 0.003(2)
F3 0.073(4) 0.050(3) 0.060(4) -0.010(3) -0.029(3) 0.020(3)
F4 0.052(3) 0.052(3) 0.055(3) -0.032(3) -0.009(2) -0.008(2)
S1 0.0214(8) 0.0209(8) 0.0222(8) -0.0111(7) 0.0007(6) 0.0002(6)
S2 0.0233(8) 0.0222(9) 0.0206(8) -0.0100(7) -0.0024(6) 0.0020(6)
S3 0.0241(9) 0.0273(9) 0.0267(9) -0.0171(7) 0.0005(7) -0.0024(7)
S4 0.0227(8) 0.0256(9) 0.0203(8) -0.0109(7) -0.0002(6) 0.0003(6)
S5 0.0293(9) 0.0308(10) 0.0188(8) -0.0090(7) 0.0016(7) -0.0010(7)
S6 0.0315(10) 0.0304(10) 0.0222(9) -0.0145(7) -0.0027(7) 0.0074(7)
S7 0.0343(10) 0.0444(12) 0.0303(10) -0.0248(9) 0.0000(8) 0.0082(8)
S8 0.0274(9) 0.0412(11) 0.0236(9) -0.0153(8) 0.0059(7) -0.0076(8)
I1 0.0378(3) 0.0666(4) 0.0444(3) -0.0326(3) -0.0117(2) -0.0006(3)
I2 0.0403(3) 0.0635(4) 0.0429(3) -0.0297(3) -0.0152(2) 0.0046(3)
I3 0.0445(5) 0.0346(4) 0.0965(7) -0.0311(4) -0.0457(5) 0.0098(3)
I4 0.0592(4) 0.0523(4) 0.0925(5) -0.0404(4) -0.0457(4) 0.0170(3)
I5 0.0440(5) 0.0691(6) 0.0361(4) -0.0203(4) -0.0135(3) 0.0275(4)
I6 0.0475(4) 0.0733(5) 0.0472(4) -0.0167(3) -0.0106(3) 0.0228(3)

_geom_special_details            
;
 All esds (except the esd in the dihedral angle between two l.s. planes)
 are estimated using the full covariance matrix.  The cell esds are taken
 into account individually in the estimation of esds in distances, angles
 and torsion angles; correlations between esds in cell parameters are only
 used when they are defined by crystal symmetry.  An approximate (isotropic)
 treatment of cell esds is used for estimating esds involving l.s. planes.
;

loop_
_geom_bond_atom_site_label_1
_geom_bond_atom_site_label_2
_geom_bond_distance
_geom_bond_site_symmetry_2
_geom_bond_publ_flag
C1 C2 1.393(9) . ?
C1 S2 1.713(7) . ?
C1 S1 1.734(6) . ?
C2 S4 1.715(7) . ?
C2 S3 1.721(7) . ?
C3 C4 1.359(9) . ?
C3 S1 1.734(6) . ?
C3 S5 1.737(6) . ?
C4 S6 1.736(7) . ?
C4 S2 1.741(6) . ?
C5 C6 1.343(9) . ?
C5 S3 1.750(7) . ?
C5 S7 1.757(7) . ?
C6 S4 1.740(7) . ?
C6 S8 1.750(6) . ?
C7 C8 1.380(10) . ?
C7 C12 1.406(10) . ?
C7 S5 1.778(7) . ?
C8 C9 1.368(11) . ?
C8 H8 0.9300 . ?
C9 C10 1.355(12) . ?
C9 H9 0.9300 . ?
C10 F1 1.359(9) . ?
C10 C11 1.375(12) . ?
C11 C12 1.379(12) . ?
C11 H11 0.9300 . ?
C12 H12 0.9300 . ?
C13 C14 1.381(10) . ?
C13 C18 1.398(9) . ?
C13 S6 1.779(7) . ?
C14 C15 1.398(11) . ?
C14 H14 0.9300 . ?
C15 C16 1.352(11) . ?
C15 H15 0.9300 . ?
C16 F2 1.345(9) . ?
C16 C17 1.351(11) . ?
C17 C18 1.388(10) . ?
C17 H17 0.9300 . ?
C18 H18 0.9300 . ?
C19 C24 1.374(10) . ?
C19 C20 1.388(10) . ?
C19 S7 1.786(8) . ?
C20 C21 1.383(12) . ?
C20 H20 0.9300 . ?
C21 C22 1.370(13) . ?
C21 H21 0.9300 . ?
C22 F3 1.346(9) . ?
C22 C23 1.367(11) . ?
C23 C24 1.390(11) . ?
C23 H23 0.9300 . ?
C24 H24 0.9300 . ?
C25 C30 1.383(10) . ?
C25 C26 1.392(10) . ?
C25 S8 1.772(8) . ?
C26 C27 1.381(11) . ?
C26 H26 0.9300 . ?
C27 C28 1.380(11) . ?
C27 H27 0.9300 . ?
C28 F4 1.348(9) . ?
C28 C29 1.378(10) . ?
C29 C30 1.388(11) . ?
C29 H29 0.9300 . ?
C30 H30 0.9300 . ?
I1 I2 2.7387(8) . ?
I3 I4 2.9086(8) 2_567 ?
I3 I4 2.9087(8) . ?
I5 I6 2.9274(8) . ?
I5 I6 2.9275(8) 2_656 ?

loop_
_geom_angle_atom_site_label_1
_geom_angle_atom_site_label_2
_geom_angle_atom_site_label_3
_geom_angle
_geom_angle_site_symmetry_1
_geom_angle_site_symmetry_3
_geom_angle_publ_flag
C2 C1 S2 124.3(5) . . ?
C2 C1 S1 119.9(5) . . ?
S2 C1 S1 115.9(3) . . ?
C1 C2 S4 123.0(5) . . ?
C1 C2 S3 122.0(5) . . ?
S4 C2 S3 115.0(4) . . ?
C4 C3 S1 116.8(5) . . ?
C4 C3 S5 123.1(5) . . ?
S1 C3 S5 120.0(4) . . ?
C3 C4 S6 122.4(5) . . ?
C3 C4 S2 116.7(5) . . ?
S6 C4 S2 120.9(4) . . ?
C6 C5 S3 116.5(5) . . ?
C6 C5 S7 126.2(5) . . ?
S3 C5 S7 117.2(4) . . ?
C5 C6 S4 116.4(5) . . ?
C5 C6 S8 124.2(5) . . ?
S4 C6 S8 119.3(4) . . ?
C8 C7 C12 120.3(7) . . ?
C8 C7 S5 120.3(6) . . ?
C12 C7 S5 119.3(6) . . ?
C9 C8 C7 119.8(8) . . ?
C9 C8 H8 120.1 . . ?
C7 C8 H8 120.1 . . ?
C10 C9 C8 118.9(8) . . ?
C10 C9 H9 120.6 . . ?
C8 C9 H9 120.6 . . ?
C9 C10 F1 118.2(9) . . ?
C9 C10 C11 123.9(8) . . ?
F1 C10 C11 117.9(9) . . ?
C10 C11 C12 117.5(8) . . ?
C10 C11 H11 121.2 . . ?
C12 C11 H11 121.2 . . ?
C11 C12 C7 119.6(8) . . ?
C11 C12 H12 120.2 . . ?
C7 C12 H12 120.2 . . ?
C14 C13 C18 119.9(7) . . ?
C14 C13 S6 119.7(5) . . ?
C18 C13 S6 120.3(6) . . ?
C13 C14 C15 119.4(7) . . ?
C13 C14 H14 120.3 . . ?
C15 C14 H14 120.3 . . ?
C16 C15 C14 118.7(7) . . ?
C16 C15 H15 120.7 . . ?
C14 C15 H15 120.7 . . ?
F2 C16 C17 118.7(8) . . ?
F2 C16 C15 117.4(8) . . ?
C17 C16 C15 123.9(7) . . ?
C16 C17 C18 118.2(7) . . ?
C16 C17 H17 120.9 . . ?
C18 C17 H17 120.9 . . ?
C17 C18 C13 119.9(7) . . ?
C17 C18 H18 120.1 . . ?
C13 C18 H18 120.1 . . ?
C24 C19 C20 119.8(7) . . ?
C24 C19 S7 120.7(6) . . ?
C20 C19 S7 119.4(6) . . ?
C21 C20 C19 120.0(8) . . ?
C21 C20 H20 120.0 . . ?
C19 C20 H20 120.0 . . ?
C22 C21 C20 119.1(8) . . ?
C22 C21 H21 120.5 . . ?
C20 C21 H21 120.5 . . ?
F3 C22 C23 118.7(8) . . ?
F3 C22 C21 119.3(8) . . ?
C23 C22 C21 122.0(8) . . ?
C22 C23 C24 118.7(8) . . ?
C22 C23 H23 120.6 . . ?
C24 C23 H23 120.6 . . ?
C19 C24 C23 120.4(7) . . ?
C19 C24 H24 119.8 . . ?
C23 C24 H24 119.8 . . ?
C30 C25 C26 118.4(7) . . ?
C30 C25 S8 121.3(6) . . ?
C26 C25 S8 120.3(6) . . ?
C27 C26 C25 122.0(7) . . ?
C27 C26 H26 119.0 . . ?
C25 C26 H26 119.0 . . ?
C28 C27 C26 117.5(7) . . ?
C28 C27 H27 121.3 . . ?
C26 C27 H27 121.3 . . ?
F4 C28 C29 118.2(7) . . ?
F4 C28 C27 119.1(7) . . ?
C29 C28 C27 122.7(8) . . ?
C28 C29 C30 118.3(7) . . ?
C28 C29 H29 120.8 . . ?
C30 C29 H29 120.8 . . ?
C25 C30 C29 121.1(7) . . ?
C25 C30 H30 119.5 . . ?
C29 C30 H30 119.5 . . ?
C3 S1 C1 95.2(3) . . ?
C1 S2 C4 95.5(3) . . ?
C2 S3 C5 95.3(3) . . ?
C2 S4 C6 95.8(3) . . ?
C3 S5 C7 101.3(3) . . ?
C4 S6 C13 101.5(3) . . ?
C5 S7 C19 100.1(3) . . ?
C6 S8 C25 100.3(3) . . ?
I4 I3 I4 180.0 2_567 . ?
I6 I5 I6 180.0 . 2_656 ?

_refine_diff_density_max         2.884
_refine_diff_density_min         -1.324
_refine_diff_density_rms         0.172

_shelx_res_file                  
;
TITL mlf-dui-f-i2-2_a.res in P-1
    shelx.res
    created by SHELXL-2016/6 at 15:47:04 on 19-Dec-2017
CELL  0.71073  12.3537  13.4244  13.8282   61.486   76.191   83.590
ZERR     2.00   0.0006   0.0010   0.0010    0.007    0.005    0.005
LATT   1
SFAC  C    H    F    S    I
UNIT  60 32 8 16 10
MERG   2
FMAP   2
PLAN   20
ACTA
BOND   $H
LIST   4
L.S.  10
WGHT    0.042000    6.948500
FVAR       0.19332
C1    1    0.513323    0.477214    0.161957    11.00000    0.01709    0.02427 =
         0.02039   -0.01228   -0.00508    0.00274
C2    1    0.427961    0.466345    0.252917    11.00000    0.02284    0.02586 =
         0.02075   -0.01231   -0.00754    0.00416
C3    1    0.664463    0.561535   -0.018803    11.00000    0.01922    0.02481 =
         0.01631   -0.00909   -0.00474    0.00284
C4    1    0.664831    0.448298    0.015563    11.00000    0.02139    0.02620 =
         0.02003   -0.01147   -0.00682    0.00297
C5    1    0.266483    0.508811    0.383572    11.00000    0.01690    0.03537 =
         0.02378   -0.01696   -0.00894    0.00538
C6    1    0.257580    0.397776    0.416742    11.00000    0.01882    0.02581 =
         0.02082   -0.00900   -0.00303    0.00285
C7    1    0.714456    0.786329   -0.135530    11.00000    0.02482    0.02637 =
         0.02238   -0.00745    0.00415   -0.00935
C8    1    0.646473    0.863736   -0.202743    11.00000    0.03395    0.03360 =
         0.02249   -0.00728   -0.00496   -0.00512
AFIX  43
H8    2    0.617147    0.847412   -0.249619    11.00000   -1.20000
AFIX   0
C9    1    0.622340    0.964553   -0.200223    11.00000    0.04274    0.03249 =
         0.04405   -0.01360   -0.00672    0.00405
AFIX  43
H9    2    0.577676    1.017907   -0.246096    11.00000   -1.20000
AFIX   0
C10   1    0.664653    0.985328   -0.129710    11.00000    0.05565    0.03121 =
         0.05629   -0.02655    0.00276   -0.00203
C11   1    0.732537    0.911405   -0.060733    11.00000    0.05891    0.04683 =
         0.04961   -0.02441   -0.01805   -0.00884
AFIX  43
H11   2    0.758977    0.928374   -0.012679    11.00000   -1.20000
AFIX   0
C12   1    0.759957    0.811178   -0.065455    11.00000    0.03835    0.03933 =
         0.03099   -0.01426   -0.01444   -0.00429
AFIX  43
H12   2    0.808240    0.760334   -0.022563    11.00000   -1.20000
AFIX   0
C13   1    0.751115    0.243890    0.040025    11.00000    0.01945    0.03679 =
         0.02611   -0.02043   -0.00476    0.00631
C14   1    0.682639    0.165549    0.046255    11.00000    0.03772    0.04237 =
         0.04284   -0.02542   -0.02096    0.00903
AFIX  43
H14   2    0.633728    0.188181   -0.002233    11.00000   -1.20000
AFIX   0
C15   1    0.687533    0.051914    0.126124    11.00000    0.04339    0.03246 =
         0.05523   -0.02457   -0.00992   -0.00706
AFIX  43
H15   2    0.641246   -0.001925    0.132463    11.00000   -1.20000
AFIX   0
C16   1    0.760896    0.021831    0.193975    11.00000    0.05121    0.02596 =
         0.03733   -0.01258   -0.00331    0.00457
C17   1    0.829034    0.095640    0.191106    11.00000    0.05229    0.02933 =
         0.05153   -0.01755   -0.03140    0.01674
AFIX  43
H17   2    0.876784    0.071343    0.240895    11.00000   -1.20000
AFIX   0
C18   1    0.825841    0.208748    0.111816    11.00000    0.03608    0.03426 =
         0.04092   -0.02062   -0.01970    0.00568
AFIX  43
H18   2    0.873351    0.261059    0.106476    11.00000   -1.20000
AFIX   0
C19   1    0.113685    0.677673    0.325711    11.00000    0.02247    0.02945 =
         0.02495   -0.01420    0.00715    0.00036
C20   1    0.109327    0.793561    0.289883    11.00000    0.03024    0.03637 =
         0.06062   -0.02702    0.00050   -0.00362
AFIX  43
H20   2    0.145177    0.824313    0.321579    11.00000   -1.20000
AFIX   0
C21   1    0.051659    0.863292    0.207039    11.00000    0.04498    0.02818 =
         0.06396   -0.01829   -0.00243   -0.00214
AFIX  43
H21   2    0.046061    0.940606    0.184573    11.00000   -1.20000
AFIX   0
C22   1    0.002907    0.816858    0.158548    11.00000    0.03763    0.03576 =
         0.03891   -0.01035   -0.00282    0.01156
C23   1    0.006223    0.703031    0.192223    11.00000    0.03253    0.04264 =
         0.03768   -0.02379   -0.00052   -0.00318
AFIX  43
H23   2   -0.028000    0.673119    0.158661    11.00000   -1.20000
AFIX   0
C24   1    0.061757    0.632876    0.277621    11.00000    0.02765    0.03234 =
         0.03748   -0.01982   -0.00003    0.00094
AFIX  43
H24   2    0.063764    0.555107    0.302352    11.00000   -1.20000
AFIX   0
C25   1    0.122776    0.226737    0.466824    11.00000    0.01792    0.02765 =
         0.02310   -0.00461    0.00618   -0.00630
C26   1    0.039974    0.260845    0.404479    11.00000    0.02125    0.03069 =
         0.04263   -0.01586   -0.00330    0.00550
AFIX  43
H26   2   -0.000199    0.326316    0.396073    11.00000   -1.20000
AFIX   0
C27   1    0.015707    0.200384    0.354753    11.00000    0.02885    0.04254 =
         0.03616   -0.01671   -0.01001   -0.00203
AFIX  43
H27   2   -0.037355    0.225806    0.310373    11.00000   -1.20000
AFIX   0
C28   1    0.073215    0.100785    0.373438    11.00000    0.03076    0.04382 =
         0.02786   -0.01703   -0.00137   -0.00679
C29   1    0.153092    0.061343    0.437851    11.00000    0.02872    0.03382 =
         0.03537   -0.01080   -0.00037    0.00007
AFIX  43
H29   2    0.190071   -0.006454    0.449589    11.00000   -1.20000
AFIX   0
C30   1    0.176924    0.125392    0.484742    11.00000    0.02754    0.03895 =
         0.02879   -0.01072   -0.00355   -0.00446
AFIX  43
H30   2    0.230164    0.099762    0.528929    11.00000   -1.20000
AFIX   0
F1    3    0.637679    1.084559   -0.125925    11.00000    0.10108    0.04981 =
         0.10228   -0.05074   -0.02645    0.01300
F2    3    0.764284   -0.088173    0.269595    11.00000    0.08323    0.02737 =
         0.05262   -0.00600   -0.01920    0.00291
F3    3   -0.053051    0.884423    0.077659    11.00000    0.07287    0.04995 =
         0.06027   -0.01008   -0.02872    0.01970
F4    3    0.050696    0.038775    0.327387    11.00000    0.05184    0.05187 =
         0.05501   -0.03238   -0.00944   -0.00814
S1    4    0.566691    0.610227    0.061848    11.00000    0.02141    0.02094 =
         0.02220   -0.01106    0.00066    0.00017
S2    4    0.570800    0.366016    0.139291    11.00000    0.02333    0.02225 =
         0.02057   -0.01002   -0.00238    0.00201
S3    4    0.381998    0.579621    0.277648    11.00000    0.02407    0.02730 =
         0.02670   -0.01713    0.00048   -0.00235
S4    4    0.361583    0.340315    0.348625    11.00000    0.02266    0.02559 =
         0.02029   -0.01093   -0.00017    0.00030
S5    4    0.750419    0.657040   -0.141441    11.00000    0.02928    0.03075 =
         0.01885   -0.00898    0.00162   -0.00098
S6    4    0.747686    0.388205   -0.063363    11.00000    0.03147    0.03037 =
         0.02218   -0.01447   -0.00268    0.00742
S7    4    0.177539    0.587321    0.441479    11.00000    0.03429    0.04438 =
         0.03031   -0.02485    0.00002    0.00816
S8    4    0.153130    0.309086    0.526149    11.00000    0.02742    0.04116 =
         0.02357   -0.01526    0.00594   -0.00756
MOLE    2
I1    5    0.330686    0.376744    0.698606    11.00000    0.03784    0.06663 =
         0.04443   -0.03256   -0.01174   -0.00064
I2    5    0.487781    0.286413    0.585912    11.00000    0.04027    0.06351 =
         0.04290   -0.02970   -0.01518    0.00455
MOLE    3
I3    5    0.000000    0.500000    1.000000    10.50000    0.04447    0.03463 =
         0.09653   -0.03113   -0.04570    0.00984
I4    5    0.163639    0.540161    0.795025    11.00000    0.05919    0.05226 =
         0.09254   -0.04040   -0.04566    0.01701
I5    5    0.500000    0.000000    0.500000    10.50000    0.04400    0.06906 =
         0.03614   -0.02028   -0.01346    0.02753
I6    5    0.652347    0.187931    0.422406    11.00000    0.04745    0.07327 =
         0.04722   -0.01666   -0.01065    0.02283
HKLF    4


REM  mlf-dui-f-i2-2_a.res in P-1
REM R1 =  0.0517 for    6022 Fo > 4sig(Fo)  and  0.0855 for all    8811 data
REM    427 parameters refined using      0 restraints

END

WGHT      0.0417      7.0281

REM Highest difference peak  2.884,  deepest hole -1.324,  1-sigma level  0.172
Q1    1   0.2136  0.5226  0.7285  11.00000  0.05    2.88
Q2    1  -0.0551  0.5020  1.0710  11.00000  0.05    2.74
Q3    1   0.0970  0.5217  0.8612  11.00000  0.05    2.25
Q4    1   0.6261  0.2062  0.4802  11.00000  0.05    2.02
Q5    1   0.4314  0.4236  0.5667  11.00000  0.05    1.05
Q6    1   0.4019  0.2327  0.7878  11.00000  0.05    0.98
Q7    1   0.3269  0.2474  0.7996  11.00000  0.05    0.89
Q8    1   0.5828  0.1560  0.4716  11.00000  0.05    0.83
Q9    1   0.6626  0.1228  0.4917  11.00000  0.05    0.70
Q10   1   0.6799  0.1494  0.4496  11.00000  0.05    0.68
Q11   1   0.3554  0.1080  0.5934  11.00000  0.05    0.65
Q12   1  -0.0153  0.3672  1.0997  11.00000  0.05    0.64
Q13   1   0.3244  0.4999  0.3987  11.00000  0.05    0.64
Q14   1   0.1780  0.3368  0.4970  11.00000  0.05    0.63
Q15   1   0.6723  0.2373  0.3864  11.00000  0.05    0.62
Q16   1   0.1464  0.4044  0.8998  11.00000  0.05    0.61
Q17   1   0.6635  0.3262  0.3698  11.00000  0.05    0.60
Q18   1   0.6800 -0.1743  0.3991  11.00000  0.05    0.59
Q19   1   0.0601  0.4073  1.0194  11.00000  0.05    0.58
Q20   1   0.2442  0.5804  0.3853  11.00000  0.05    0.58
;
_shelx_res_checksum              18468
####################################################################### 
# 
# This file contains crystal structure data downloaded from the 
# Cambridge Structural Database (CSD) hosted by the Cambridge 
# Crystallographic Data Centre (CCDC).
# 
# Full information about CCDC data access policies and citation 
# guidelines are available at http://www.ccdc.cam.ac.uk/access/V1 
# 
# Audit and citation data items may have been added by the CCDC. 
# Please retain this information to preserve the provenance of 
# this file and to allow appropriate attribution of the data. 
# 
#######################################################################

data_TTF5_Complex
_database_code_depnum_ccdc_archive 'CCDC 1818736'
_audit_update_record             
;
2018-01-23 deposited with the CCDC.
2018-05-04 downloaded from the CCDC.
;

_audit_creation_method           SHELXL-2016/6
_shelx_SHELXL_version_number     2016/6
_chemical_name_systematic        'TTF5 complex'
_chemical_name_common            'TTF5 complex'
_chemical_melting_point          '>398 K, decomposed'
_chemical_formula_moiety         'C30 H16 F4 I7 S8'
_chemical_formula_sum            'C30 H16 F4 I7 S8'
_chemical_formula_weight         1597.21

loop_
_atom_type_symbol
_atom_type_description
_atom_type_scat_dispersion_real
_atom_type_scat_dispersion_imag
_atom_type_scat_source
C C 0.0033 0.0016 'International Tables Vol C Tables 4.2.6.8 and 6.1.1.4'
H H 0.0000 0.0000 'International Tables Vol C Tables 4.2.6.8 and 6.1.1.4'
F F 0.0171 0.0103 'International Tables Vol C Tables 4.2.6.8 and 6.1.1.4'
S S 0.1246 0.1234 'International Tables Vol C Tables 4.2.6.8 and 6.1.1.4'
I I -0.4742 1.8119 'International Tables Vol C Tables 4.2.6.8 and 6.1.1.4'

_space_group_crystal_system      monoclinic
_space_group_IT_number           15
_space_group_name_H-M_alt        'C 2/c'
_space_group_name_Hall           '-C 2yc'

_shelx_space_group_comment       
;
The symmetry employed for this shelxl refinement is uniquely defined
by the following loop, which should always be used as a source of
symmetry information in preference to the above space-group names.
They are only intended as comments.
;

loop_
_space_group_symop_operation_xyz
'x, y, z'
'-x, y, -z+1/2'
'x+1/2, y+1/2, z'
'-x+1/2, y+1/2, -z+1/2'
'-x, -y, -z'
'x, -y, z-1/2'
'-x+1/2, -y+1/2, -z'
'x+1/2, -y+1/2, z-1/2'

_cell_length_a                   24.2826(12)
_cell_length_b                   10.2755(8)
_cell_length_c                   17.1748(10)
_cell_angle_alpha                90
_cell_angle_beta                 96.201(5)
_cell_angle_gamma                90
_cell_volume                     4260.3(5)
_cell_formula_units_Z            4
_cell_measurement_temperature    173(1)
_cell_measurement_reflns_used    2336
_cell_measurement_theta_min      3.8210
_cell_measurement_theta_max      27.7950

_exptl_crystal_description       block
_exptl_crystal_colour            black
_exptl_crystal_density_meas      'not measured'
_exptl_crystal_density_method    'not measured'
_exptl_crystal_density_diffrn    2.490
_exptl_crystal_F_000             2924
_exptl_transmission_factor_min   0.6417
_exptl_transmission_factor_max   1.0000
_exptl_crystal_size_max          0.25
_exptl_crystal_size_mid          0.15
_exptl_crystal_size_min          0.13
_exptl_absorpt_coefficient_mu    5.533
_shelx_estimated_absorpt_T_min   ?
_shelx_estimated_absorpt_T_max   ?
_exptl_absorpt_correction_type   multi-scan
_exptl_absorpt_correction_T_min  ?
_exptl_absorpt_correction_T_max  ?
_exptl_absorpt_process_details   
;
CrysAlisPro, Agilent Technologies,
Version 1.171.36.28 (release 01-02-2013 CrysAlis171 .NET)
(compiled Feb  1 2013,16:14:44)
Empirical absorption correction using spherical harmonics,
 implemented in SCALE3 ABSPACK scaling algorithm.
;
_exptl_absorpt_special_details   ?
_diffrn_ambient_temperature      173(1)
_diffrn_radiation_wavelength     0.71073
_diffrn_radiation_type           MoK\a
_diffrn_source                   'SuperNova (Mo) X-ray Source'
_diffrn_measurement_device_type  'SuperNova, Dual, Cu at zero, Eos'
_diffrn_measurement_method       '\w scans'
_diffrn_detector_area_resol_mean 16.0733
_diffrn_reflns_number            8049
_diffrn_reflns_av_unetI/netI     0.1059
_diffrn_reflns_av_R_equivalents  0.0643
_diffrn_reflns_limit_h_min       -29
_diffrn_reflns_limit_h_max       29
_diffrn_reflns_limit_k_min       -12
_diffrn_reflns_limit_k_max       5
_diffrn_reflns_limit_l_min       -21
_diffrn_reflns_limit_l_max       19
_diffrn_reflns_theta_min         3.282
_diffrn_reflns_theta_max         26.022
_diffrn_reflns_theta_full        25.242
_diffrn_measured_fraction_theta_max 0.991
_diffrn_measured_fraction_theta_full 0.991
_diffrn_reflns_Laue_measured_fraction_max 0.991
_diffrn_reflns_Laue_measured_fraction_full 0.991
_diffrn_reflns_point_group_measured_fraction_max 0.991
_diffrn_reflns_point_group_measured_fraction_full 0.991
_reflns_number_total             4159
_reflns_number_gt                2876
_reflns_threshold_expression     'I > 2\s(I)'
_reflns_Friedel_coverage         0.000
_reflns_Friedel_fraction_max     .
_reflns_Friedel_fraction_full    .

_reflns_special_details          
;
 Reflections were merged by SHELXL according to the crystal
 class for the calculation of statistics and refinement.
 
 _reflns_Friedel_fraction is defined as the number of unique
 Friedel pairs measured divided by the number that would be
 possible theoretically, ignoring centric projections and
 systematic absences.
;

_computing_data_collection       
;
CrysAlisPro, Agilent Technologies,
Version 1.171.36.28 (release 01-02-2013 CrysAlis171 .NET)
(compiled Feb  1 2013,16:14:44)
;
_computing_cell_refinement       
;
CrysAlisPro, Agilent Technologies,
Version 1.171.36.28 (release 01-02-2013 CrysAlis171 .NET)
(compiled Feb  1 2013,16:14:44)
;
_computing_data_reduction        
;
CrysAlisPro, Agilent Technologies,
Version 1.171.36.28 (release 01-02-2013 CrysAlis171 .NET)
(compiled Feb  1 2013,16:14:44)
;
_computing_structure_solution    'SHELXT 2014/4 (Sheldrick, 2014)'
_computing_structure_refinement  'SHELXL-2016/6 (Sheldrick, 2016)'
_computing_molecular_graphics    'Ortep 3w'
_computing_publication_material  'Ortep 3w'
_refine_special_details          ?
_refine_ls_structure_factor_coef Fsqd
_refine_ls_matrix_type           full
_refine_ls_weighting_scheme      calc
_refine_ls_weighting_details     
'w=1/[\s^2^(Fo^2^)+206.6560P] where P=(Fo^2^+2Fc^2^)/3'
_atom_sites_solution_primary     ?
_atom_sites_solution_secondary   ?
_atom_sites_solution_hydrogens   geom
_refine_ls_hydrogen_treatment    constr
_refine_ls_extinction_method     none
_refine_ls_extinction_coef       .
_refine_ls_number_reflns         4159
_refine_ls_number_parameters     231
_refine_ls_number_restraints     30
_refine_ls_R_factor_all          0.1314
_refine_ls_R_factor_gt           0.0911
_refine_ls_wR_factor_ref         0.1763
_refine_ls_wR_factor_gt          0.1612
_refine_ls_goodness_of_fit_ref   1.181
_refine_ls_restrained_S_all      1.179
_refine_ls_shift/su_max          0.000
_refine_ls_shift/su_mean         0.000

loop_
_atom_site_label
_atom_site_type_symbol
_atom_site_fract_x
_atom_site_fract_y
_atom_site_fract_z
_atom_site_U_iso_or_equiv
_atom_site_adp_type
_atom_site_occupancy
_atom_site_site_symmetry_order
_atom_site_calc_flag
_atom_site_refinement_flags_posn
_atom_site_refinement_flags_adp
_atom_site_refinement_flags_occupancy
_atom_site_disorder_assembly
_atom_site_disorder_group
C1 C 0.5256(5) 0.5137(13) 0.4837(7) 0.016(3) Uani 1 1 d . U . A 1
C2 C 0.6159(5) 0.6031(14) 0.4501(7) 0.020(3) Uani 1 1 d . . . B 1
C3 C 0.6072(5) 0.4924(15) 0.4058(7) 0.021(3) Uani 1 1 d . . . B 1
C4 C 0.6881(5) 0.7550(14) 0.5411(7) 0.021(3) Uani 1 1 d . U . C 1
C5 C 0.7084(5) 0.6629(16) 0.5961(8) 0.026(3) Uani 1 1 d . U . C 1
H5 H 0.711561 0.575754 0.582683 0.031 Uiso 1 1 calc R U . C 1
C6 C 0.7237(6) 0.7062(18) 0.6713(10) 0.038(4) Uani 1 1 d . . . C 1
C7 C 0.7204(6) 0.8348(17) 0.6935(8) 0.032(4) Uani 1 1 d . U . C 1
H7 H 0.731775 0.860934 0.744517 0.038 Uiso 1 1 calc R U . C 1
C8 C 0.6998(6) 0.9231(18) 0.6377(9) 0.036(4) Uani 1 1 d . . . C 1
H8 H 0.697639 1.010584 0.650979 0.043 Uiso 1 1 calc R U . C 1
C9 C 0.6823(5) 0.8841(15) 0.5626(8) 0.025(3) Uani 1 1 d . U . C 1
H9 H 0.666516 0.944128 0.526223 0.030 Uiso 1 1 calc R U . C 1
C10 C 0.6212(6) 0.2933(16) 0.3082(9) 0.031(4) Uani 1 1 d . . . D 1
C11 C 0.6307(6) 0.1768(18) 0.3482(9) 0.037(4) Uani 1 1 d . . . D 1
H11 H 0.653484 0.176429 0.395265 0.045 Uiso 1 1 calc R U . D 1
C12 C 0.6073(7) 0.0621(18) 0.3202(9) 0.040(4) Uani 1 1 d . . . D 1
H12 H 0.614851 -0.015063 0.347635 0.048 Uiso 0.6 1 calc R U P D 1
C13 C 0.5728(6) 0.0620(17) 0.2518(9) 0.035(4) Uani 1 1 d . . . D 1
H13 H 0.555542 -0.014146 0.232785 0.042 Uiso 1 1 calc R U . D 1
C14 C 0.5640(6) 0.1789(18) 0.2113(9) 0.035(4) Uani 1 1 d . . . D 1
H14 H 0.541775 0.178857 0.163746 0.042 Uiso 0.4 1 calc R U P D 1
C15 C 0.5869(5) 0.2930(16) 0.2388(8) 0.028(4) Uani 1 1 d . . . D 1
H15 H 0.579423 0.369974 0.211165 0.034 Uiso 1 1 calc R U . D 1
F1 F 0.7438(4) 0.6181(12) 0.7245(6) 0.064(3) Uani 1 1 d . . . C 1
F2 F 0.6171(10) -0.045(2) 0.3600(12) 0.040(6) Uani 0.4 1 d . . P E 2
F3 F 0.5268(8) 0.186(2) 0.1498(10) 0.063(5) Uani 0.6 1 d . . P F 3
S1 S 0.56544(14) 0.6429(4) 0.5075(2) 0.0293(9) Uani 1 1 d . . . . .
S2 S 0.54825(14) 0.4090(4) 0.4163(2) 0.0269(9) Uani 1 1 d . . . . .
S3 S 0.67105(15) 0.7088(4) 0.4413(2) 0.0336(10) Uani 1 1 d . . . . .
S4 S 0.65389(16) 0.4385(5) 0.3427(2) 0.0382(11) Uani 1 1 d . . . . .
I1 I 0.70706(5) -0.27935(13) 0.05582(7) 0.0463(3) Uani 1 1 d . . . . .
I2 I 0.60552(7) -0.31960(15) 0.15708(8) 0.0687(5) Uani 1 1 d . . . . .
I3 I 0.500000 -0.3315(2) 0.250000 0.0587(5) Uani 1 2 d S T P . .
I4 I 0.53394(6) -0.09087(18) 0.04226(8) 0.0737(5) Uani 1 1 d . . . . .

loop_
_atom_site_aniso_label
_atom_site_aniso_U_11
_atom_site_aniso_U_22
_atom_site_aniso_U_33
_atom_site_aniso_U_23
_atom_site_aniso_U_13
_atom_site_aniso_U_12
C1 0.008(5) 0.018(6) 0.022(5) -0.003(5) 0.006(4) -0.005(5)
C2 0.019(6) 0.015(8) 0.027(7) 0.008(6) 0.007(5) 0.000(6)
C3 0.014(6) 0.026(9) 0.022(6) 0.000(6) 0.003(5) -0.010(6)
C4 0.016(5) 0.022(7) 0.026(6) 0.001(5) 0.008(5) -0.014(5)
C5 0.022(6) 0.026(7) 0.032(6) -0.004(6) 0.010(5) -0.004(6)
C6 0.022(7) 0.038(11) 0.053(10) 0.023(9) -0.005(7) -0.006(8)
C7 0.031(6) 0.040(8) 0.026(6) 0.001(6) 0.013(5) -0.012(6)
C8 0.037(9) 0.032(10) 0.040(9) -0.013(8) 0.013(7) -0.002(8)
C9 0.012(5) 0.025(7) 0.037(6) -0.004(6) 0.003(5) 0.000(5)
C10 0.028(7) 0.029(10) 0.037(8) -0.004(7) 0.013(6) 0.005(8)
C11 0.037(9) 0.046(12) 0.029(8) -0.009(8) 0.004(7) 0.005(9)
C12 0.049(10) 0.035(11) 0.036(8) 0.003(8) 0.005(7) -0.001(10)
C13 0.033(8) 0.029(10) 0.042(9) 0.001(8) -0.003(7) 0.002(8)
C14 0.031(8) 0.042(11) 0.032(8) -0.005(8) 0.005(7) -0.006(9)
C15 0.022(7) 0.029(10) 0.036(8) -0.004(7) 0.007(6) 0.002(7)
F1 0.063(7) 0.064(9) 0.061(7) 0.032(6) -0.009(5) 0.007(7)
F2 0.061(15) 0.015(12) 0.039(12) 0.009(10) -0.009(11) 0.013(12)
F3 0.073(12) 0.056(13) 0.056(10) 0.010(10) -0.017(9) 0.020(12)
S1 0.0232(17) 0.032(2) 0.0343(19) -0.0115(17) 0.0113(15) -0.0087(18)
S2 0.0221(17) 0.031(2) 0.0302(17) -0.0120(17) 0.0149(14) -0.0095(18)
S3 0.0274(18) 0.043(3) 0.0329(19) -0.0109(18) 0.0148(15) -0.020(2)
S4 0.031(2) 0.043(3) 0.046(2) -0.017(2) 0.0273(18) -0.010(2)
I1 0.0524(7) 0.0338(7) 0.0496(6) -0.0055(6) -0.0086(5) 0.0080(7)
I2 0.1084(12) 0.0461(9) 0.0481(7) 0.0095(7) -0.0077(7) -0.0115(9)
I3 0.0578(11) 0.0632(14) 0.0531(10) 0.000 -0.0026(8) 0.000
I4 0.0710(9) 0.0868(13) 0.0669(9) -0.0430(9) 0.0247(7) -0.0371(10)

_geom_special_details            
;
 All esds (except the esd in the dihedral angle between two l.s. planes)
 are estimated using the full covariance matrix.  The cell esds are taken
 into account individually in the estimation of esds in distances, angles
 and torsion angles; correlations between esds in cell parameters are only
 used when they are defined by crystal symmetry.  An approximate (isotropic)
 treatment of cell esds is used for estimating esds involving l.s. planes.
;

loop_
_geom_bond_atom_site_label_1
_geom_bond_atom_site_label_2
_geom_bond_distance
_geom_bond_site_symmetry_2
_geom_bond_publ_flag
C1 C1 1.45(2) 5_666 ?
C1 S1 1.668(13) . ?
C1 S2 1.713(12) . ?
C2 C3 1.37(2) . ?
C2 S1 1.703(12) . ?
C2 S3 1.745(13) . ?
C3 S2 1.695(13) . ?
C3 S4 1.741(13) . ?
C4 C9 1.39(2) . ?
C4 C5 1.39(2) . ?
C4 S3 1.783(13) . ?
C5 C6 1.38(2) . ?
C5 H5 0.9300 . ?
C6 F1 1.339(18) . ?
C6 C7 1.38(2) . ?
C7 C8 1.37(2) . ?
C7 H7 0.9300 . ?
C8 C9 1.373(19) . ?
C8 H8 0.9300 . ?
C9 H9 0.9300 . ?
C10 C15 1.38(2) . ?
C10 C11 1.39(2) . ?
C10 S4 1.763(17) . ?
C11 C12 1.37(2) . ?
C11 H11 0.9300 . ?
C12 C13 1.37(2) . ?
C12 H12 0.9300 . ?
C13 C14 1.39(2) . ?
C13 H13 0.9300 . ?
C14 C15 1.36(2) . ?
C14 H14 0.9300 . ?
C15 H15 0.9300 . ?
I1 I1 3.042(2) 7_645 ?
I4 I4 2.792(4) 5_655 ?

loop_
_geom_angle_atom_site_label_1
_geom_angle_atom_site_label_2
_geom_angle_atom_site_label_3
_geom_angle
_geom_angle_site_symmetry_1
_geom_angle_site_symmetry_3
_geom_angle_publ_flag
C1 C1 S1 124.0(13) 5_666 . ?
C1 C1 S2 119.5(13) 5_666 . ?
S1 C1 S2 116.5(6) . . ?
C3 C2 S1 116.4(10) . . ?
C3 C2 S3 122.8(9) . . ?
S1 C2 S3 120.5(9) . . ?
C2 C3 S2 116.1(9) . . ?
C2 C3 S4 122.6(10) . . ?
S2 C3 S4 121.3(9) . . ?
C9 C4 C5 120.6(13) . . ?
C9 C4 S3 119.4(11) . . ?
C5 C4 S3 120.0(11) . . ?
C6 C5 C4 117.2(15) . . ?
C6 C5 H5 121.4 . . ?
C4 C5 H5 121.4 . . ?
F1 C6 C5 117.6(17) . . ?
F1 C6 C7 119.1(16) . . ?
C5 C6 C7 123.3(15) . . ?
C8 C7 C6 117.9(15) . . ?
C8 C7 H7 121.0 . . ?
C6 C7 H7 121.0 . . ?
C9 C8 C7 121.0(16) . . ?
C9 C8 H8 119.5 . . ?
C7 C8 H8 119.5 . . ?
C8 C9 C4 119.9(15) . . ?
C8 C9 H9 120.0 . . ?
C4 C9 H9 120.0 . . ?
C15 C10 C11 118.6(15) . . ?
C15 C10 S4 120.0(13) . . ?
C11 C10 S4 121.4(12) . . ?
C12 C11 C10 121.9(15) . . ?
C12 C11 H11 119.0 . . ?
C10 C11 H11 119.0 . . ?
C13 C12 C11 119.5(17) . . ?
C13 C12 H12 120.3 . . ?
C11 C12 H12 120.3 . . ?
C12 C13 C14 118.4(17) . . ?
C12 C13 H13 120.8 . . ?
C14 C13 H13 120.8 . . ?
C15 C14 C13 122.4(15) . . ?
C15 C14 H14 118.8 . . ?
C13 C14 H14 118.8 . . ?
C14 C15 C10 119.2(16) . . ?
C14 C15 H15 120.4 . . ?
C10 C15 H15 120.4 . . ?
C1 S1 C2 95.7(6) . . ?
C3 S2 C1 95.2(6) . . ?
C2 S3 C4 100.6(6) . . ?
C3 S4 C10 100.3(6) . . ?

_refine_diff_density_max         1.706
_refine_diff_density_min         -2.022
_refine_diff_density_rms         0.227

_shelx_res_file                  
;
TITL mlf-m-f-i2_a.res in C2/c
    shelx.res
    created by SHELXL-2016/6 at 15:15:43 on 19-Dec-2017
CELL  0.71073  24.2826  10.2755  17.1748   90.000   96.201   90.000
ZERR     4.00   0.0012   0.0008   0.0010    0.000    0.005    0.000
LATT   7
SYMM  - X,   Y, 1/2 - Z
SFAC  C    H    F    S    I
UNIT  120 64 16 32 28
MERG   2
OMIT     6   6   1
OMIT   -17   1   6
OMIT   -19   1   4
OMIT     5   9   6
OMIT    22   2   0
OMIT   -18   2   4
OMIT   -19   1  14
OMIT   -14   2   8
OMIT   -19   5   3
OMIT   -14   2   9
OMIT    -9   1   4
OMIT   -12   2  12
OMIT    -5   1   8
OMIT   -13   3   9
OMIT    15   1   4
OMIT   -11   1   2
OMIT   -25   3   7
OMIT   -21   1  12
OMIT   -18   4   4
OMIT     4   4   4
OMIT   -25   1   8
OMIT   -23   3   9
OMIT   -17   3   5
OMIT    23   1   2
OMIT   -14   8   4
OMIT   -20   4   2
SHEL 999 0.81
ISOR  0.01 0.02 C1 C4 C5  C7  C9
FMAP   2
PLAN   20
ACTA
BOND   $H
LIST   4
L.S.  10
WGHT    0.000000  206.656021
FVAR       0.09465
MOLE    1
PART    1
C1    1    0.525599    0.513666    0.483650    11.00000    0.00798    0.01804 =
         0.02211   -0.00276    0.00614   -0.00522
C2    1    0.615854    0.603068    0.450101    11.00000    0.01867    0.01534 =
         0.02661    0.00804    0.00661    0.00017
C3    1    0.607227    0.492353    0.405810    11.00000    0.01404    0.02618 =
         0.02232    0.00033    0.00291   -0.01047
C4    1    0.688087    0.755046    0.541056    11.00000    0.01635    0.02207 =
         0.02559    0.00127    0.00824   -0.01395
C5    1    0.708416    0.662934    0.596061    11.00000    0.02213    0.02579 =
         0.03183   -0.00439    0.00966   -0.00395
AFIX  43
H5    2    0.711561    0.575754    0.582683    11.00000   -1.20000
AFIX   0
C6    1    0.723736    0.706166    0.671315    11.00000    0.02179    0.03750 =
         0.05280    0.02314   -0.00488   -0.00623
C7    1    0.720408    0.834835    0.693456    11.00000    0.03117    0.03974 =
         0.02640    0.00114    0.01337   -0.01205
AFIX  43
H7    2    0.731775    0.860934    0.744517    11.00000   -1.20000
AFIX   0
C8    1    0.699775    0.923132    0.637684    11.00000    0.03664    0.03216 =
         0.03970   -0.01272    0.01303   -0.00231
AFIX  43
H8    2    0.697639    1.010584    0.650979    11.00000   -1.20000
AFIX   0
C9    1    0.682261    0.884137    0.562600    11.00000    0.01187    0.02501 =
         0.03692   -0.00379    0.00278   -0.00007
AFIX  43
H9    2    0.666516    0.944128    0.526223    11.00000   -1.20000
AFIX   0
C10   1    0.621220    0.293252    0.308211    11.00000    0.02837    0.02857 =
         0.03734   -0.00443    0.01270    0.00549
C11   1    0.630652    0.176817    0.348164    11.00000    0.03680    0.04597 =
         0.02919   -0.00886    0.00399    0.00493
AFIX  43
H11   2    0.653484    0.176429    0.395265    11.00000   -1.20000
AFIX   0
C12   1    0.607279    0.062084    0.320240    11.00000    0.04947    0.03491 =
         0.03564    0.00259    0.00530   -0.00095
AFIX  43
H12   2    0.614851   -0.015063    0.347635    10.60000   -1.20000
AFIX   0
C13   1    0.572757    0.062050    0.251799    11.00000    0.03331    0.02887 =
         0.04164    0.00123   -0.00261    0.00153
AFIX  43
H13   2    0.555542   -0.014146    0.232785    11.00000   -1.20000
AFIX   0
C14   1    0.564039    0.178857    0.211337    11.00000    0.03116    0.04170 =
         0.03234   -0.00496    0.00452   -0.00557
AFIX  43
H14   2    0.541775    0.178857    0.163746    10.40000   -1.20000
AFIX   0
C15   1    0.586879    0.293035    0.238825    11.00000    0.02171    0.02854 =
         0.03553   -0.00405    0.00707    0.00193
AFIX  43
H15   2    0.579423    0.369974    0.211165    11.00000   -1.20000
AFIX   0
F1    3    0.743764    0.618117    0.724508    11.00000    0.06337    0.06416 =
         0.06056    0.03242   -0.00875    0.00740
PART    2
F2    3    0.617109   -0.045277    0.360030    10.40000    0.06114    0.01525 =
         0.03910    0.00946   -0.00946    0.01298
PART    3
F3    3    0.526775    0.186190    0.149756    10.60000    0.07322    0.05649 =
         0.05555    0.01006   -0.01699    0.02006
PART    0
S1    4    0.565444    0.642915    0.507548    11.00000    0.02323    0.03210 =
         0.03431   -0.01154    0.01125   -0.00872
S2    4    0.548255    0.408991    0.416284    11.00000    0.02207    0.03101 =
         0.03022   -0.01202    0.01489   -0.00954
S3    4    0.671052    0.708806    0.441292    11.00000    0.02736    0.04304 =
         0.03293   -0.01094    0.01476   -0.01962
S4    4    0.653894    0.438517    0.342705    11.00000    0.03076    0.04302 =
         0.04590   -0.01687    0.02734   -0.00975
MOLE    2
I1    5    0.707057   -0.279352    0.055823    11.00000    0.05241    0.03381 =
         0.04957   -0.00547   -0.00864    0.00796
I2    5    0.605525   -0.319601    0.157075    11.00000    0.10838    0.04612 =
         0.04807    0.00946   -0.00768   -0.01147
I3    5    0.500000   -0.331473    0.250000    10.50000    0.05783    0.06321 =
         0.05305    0.00000   -0.00257    0.00000
MOLE    3
I4    5    0.533944   -0.090872    0.042259    11.00000    0.07101    0.08683 =
         0.06694   -0.04298    0.02472   -0.03710
HKLF    4


REM  mlf-m-f-i2_a.res in C2/c
REM R1 =  0.0911 for    2876 Fo > 4sig(Fo)  and  0.1314 for all    4159 data
REM    231 parameters refined using     30 restraints

END

WGHT      0.0000    206.5401

REM Highest difference peak  1.706,  deepest hole -2.022,  1-sigma level  0.227
Q1    1   0.5417 -0.0304  0.0102  11.00000  0.05    1.71
Q2    1   0.6327 -0.3605  0.1465  11.00000  0.05    1.40
Q3    1   0.5508 -0.1053  0.0692  11.00000  0.05    1.31
Q4    1   0.4997 -0.0787  0.0442  11.00000  0.05    1.23
Q5    1   0.7075 -0.2939  0.1095  11.00000  0.05    1.11
Q6    1   0.5225 -0.2646  0.2496  11.00000  0.05    1.02
Q7    1   0.6731 -0.2744  0.0665  11.00000  0.05    1.00
Q8    1   0.5870 -0.3626  0.1706  11.00000  0.05    1.00
Q9    1   0.5904 -0.3232  0.1502  11.00000  0.05    0.95
Q10   1   0.6068 -0.2792  0.1971  11.00000  0.05    0.94
Q11   1   0.6589 -0.4319  0.0540  11.00000  0.05    0.92
Q12   1   0.5105 -0.4140  0.2301  11.00000  0.05    0.86
Q13   1   0.6911 -0.3673  0.0759  11.00000  0.05    0.85
Q14   1   0.6996 -0.1882  0.0437  11.00000  0.05    0.79
Q15   1   0.5889 -0.4278  0.1357  11.00000  0.05    0.76
Q16   1   0.6883  1.0729  0.5839  11.00000  0.05    0.75
Q17   1   0.7086  0.4411  0.3263  11.00000  0.05    0.75
Q18   1   0.7958  0.6246  0.7393  11.00000  0.05    0.74
Q19   1   0.5866  0.1155  0.3400  11.00000  0.05    0.70
Q20   1   0.4888 -0.3330  0.1993  11.00000  0.05    0.69
;
_shelx_res_checksum              13347
